# Supplementary material for: Olfactory enrichment using a maternal pheromone improved post-weaning pig performance and behavior
Source: Front Vet Sci. 2022 Nov 8;9:965370. doi: 10.3389/fvets.2022.965370 (PMC9679213; doi:10.3389/fvets.2022.965370)
Supplement: Supplementary file 1 [file Table_1.xlsx]

## Sheet: Study 1 Sponge vs Beads
DAY	PEN	TRT	AGG	LY	FEED
1	1	CON	5.96	1.11	42.74			Duration, min/d
1	2	SPO	1.49	0.73	18.38		Measure	Control	MP-Sponge	MP-Beads	SE	TRT P-value			Trt:	WW	W1	W4	W8	W12
1	3	BEA	1.45	5.25	54.32		Lying	989.7	1068.9	1001.9	181.7	0.95			A - Con	12.81	13.46	33.53	69.58	108.81				From Edgar's work
1	6	SPO	5.18	1.55	43.61		Aggression	84.6	48.3	15.2*	19.9	0.099			B - Spong	13.03	14.69	34.86	76.51	117.78
1	7	BEA	0.64	2.14	43.49		Feeding	23.5	56.6+	75.9*	11.9	0.035			C - Bead	12.59	14.2	34.71	72.35	118.69
1	8	CON	4	1.23	49.68		* Differes from Control, P < 0.05; + Tends to differ from Control P < 0.10.
1	11	BEA	0.87	2.5	25.41
1	12	SPO	2.52	3.43	40.61			Duration, min/d							Wks	CON	Sponge	Bead
1	13	CON	0.07	2.25	42.06		Measure	Control	MP	SE	% Change	TRT P-value			0	12.81	13.03	12.59
1	16	BEA	0.79	3.55	42.25		Lying	989.7	1035.4	147.8	ns	0.83			1	13.46	14.69	14.2
1	17	CON	0.99	2.4	44.88		Aggression	84.6	31.8	18	-0.624113	0.06			4	33.53	34.86	34.71
1	18	SPO	0.71	4.9	42		Feeding	23.5	66.3	10.3	1.82128	0.01			8	69.58	76.51	72.35
2	1	CON	2.35	5.04	52.77										12	108.81	117.78	118.69
2	2	SPO	0.11	2.73	52.07
2	3	BEA	0.46	6.25	52.99
2	6	SPO	0.78	10.05	51.07
2	7	BEA	1.45	8.7	48.54
2	8	CON	0.24	7.97	51.44
2	11	BEA	0.44	10.94	43.58
2	12	SPO	0.02	4.41	46.81
2	13	CON	0.09	6.3	46.1
2	16	BEA	0.06	8.15	45.26
2	17	CON	0.12	9.03	45.7

## Sheet: Study 2 Dose Response
LITTER	CRATE	SOW	PIG	BW	SEX	TAG	WW	TRT	PEN	WT0	WT7
44	13	Y209	3	5	B	B540	15.9	A	2	17.8	18			Study 3 Dose Response LSMEANS, lb								Study 2 CON vs Skatole + either MA or MA-ME
47	12	Y213	14	3.2	B	B560	11.6	A	2	12.4	12.4			ug/batch	Trt	WT0	WT7	diff	ADG	% Diff			Trt	Avg WW	Avg Wt 7	Avg diff	% Diff
46	8	W6	8	3	G	R448	11.7	A	2	12.8	13.8			0	A - Control	15.3	15.65	0.4	0.052	--		Con	A	14.4	15.35	0.95
48	11	Y224	5	3.4	G	R462	11.2	A	2	12.6	12.4			100	B - low dose	15.1	16	0.675	0.131	2.51923		MAXX	B	14.39	15.48	1.09	1.14737
46	8	W6	13	3.6	B	B551	12.7	A	3	14.2	14.4			500	C - high dose	15	15.8	0.8125	0.111	2.13462		MAME	C	14.46	15.56	1.1	1.15789
47	12	Y213	12	4.4	B	B559	14.3	A	3	15.4	14.4
45	16	Y228	3	3.8	G	R440	16.4	A	3	18.2	16.4											All studies weight change first week after weaning
48	11	Y224	2	4.8	G	R463	13	A	3	13.6	14.4													ADG, 0-7 d, lb/d
46	8	W6	11	4.2	B	B550	14.6	A	4	15	15.2											Descr.	Study	CON	MP	% Difference
47	12	Y213	9	5	B	B555	15.4	A	4	17	18.6											N Pens		12	24
45	16	Y228	8	3	G	R442	14.2	A	4	16	16.8											Sponge & Bead vs con	1	0.0928571	0.233571	2.51538
48	11	Y224	3	4.8	G	R460	15	A	4	16.6	17											Methy Ester MA	2	0.95	1.095	1.15263
47	12	Y213	11	3.6	B	B558	10.7	A	5	11.6	13											Dose response	3	0.052	0.121	2.32692
48	11	Y224	9	4.6	B	B563	14.2	A	5	15.4	16											Con vs EVA	4	0.193	0.224	1.16062
45	16	Y228	6	3.4	G	R438	14.4	A	5	15.6	17.2											Average		0.364952	0.48319	1.99831
48	11	Y224	4	5.2	G	R461	15.7	A	5	17.4	18											SE		0.0173	0.173
44	13	Y209	7	4.2	B	B541	16	B	14	13.2	17.2											P-value		0.0412
48	11	Y224	11	3.8	B	B567	12	B	14	13.6	14
46	8	W6	7	2.8	G	R446	12	B	14	12.4	12.4									NS
47	12	Y213	3	3	G	R451	12.2	B	14	13.2	14.8			Study 1 CON vs Sponge vs Beads								BETWEEN STUDY AVERAGES -- MP EXPERIMENTWISE
46	8	W6	16	4	B	B553	12.8	B	15	17	17.6			Sponge & Beads				Diff
47	12	Y213	10	4.6	B	B557	14.2	B	15	15.2	16.6			TRT	WT0	WT7	ADG	%				The GLM Procedure
45	16	Y228	5	2.8	G	R443	12.8	B	15	14	14			A - Con	12.81	13.46	0.0928571	--
48	11	Y224	1	4.4	G	R459	13.8	B	15	15.4	16.8			B - Sponge	13.03	14.69	0.237143	2.55385				Dependent Variable: ADG
45	16	Y228	12	3	B	B545	13.4	B	16	15	16.2			C - Beads	12.59	14.2	0.23	2.47692									Pr > F
48	11	Y224	12	4.4	B	B568	14	B	16	15.4	15.4											Source	DF	Sum of Squares	Mean Square	F Value	0.0024
46	8	W6	4	3.4	G	R444	13.3	B	16	12.8	12.8											Model	3	1.10312	0.367706	410.31
47	12	Y213	2	4.6	G	R456	14.6	B	16	16.2	17.2			Table X. Study 1 pigs taken through finishing; Behavior and performance								Error	2	0.00179233	0.00089617
44	13	Y209	8	3.4	B	B542	13.5	B	17	14.6	15				Treatments							Corrected Total	5	1.10491
45	16	Y228	10	4	B	B544	15.9	B	17	17.6	17.8			Measure	Control	MP	Difference, %	SE	P-Value
46	8	W6	5	4	G	R450	15.2	B	17	15.8	17												R-Square	Coeff Var	Root MSE	ADG Mean
48	11	Y224	6	5.2	G	R458	16.5	B	17	18	19			N pigs	16	32	--	--	--				0.998378	7.07151	0.029936	0.423333
44	13	Y209	4	4.8	B	B538	16.2	C	18	17.8	17.4			N pens	4	8	--	--	--								F Value	Pr > F
48	11	Y224	7	4.2	B	B565	12.4	C	18	13	13.8												Source	DF	Type I SS	Mean Square	22.78	0.0412
46	8	W6	2	3.6	G	R447	12.1	C	18	13	14.2			Seconds/h/pen over 24 h									TRT	1	0.0204167	0.0204167	604.07	0.0017
47	12	Y213	1	4	G	R453	13.2	C	18	14.4	16			Aggression	84.6	31.8	0.375887	17.4	0.0603				STUDY	2	1.0827	0.541351
46	8	W6	12	3.6	B	B549	12.2	C	19	13.2	13.6			Feeding	51.7	66.3	1.2824	15.4	0.5252								F Value	Pr > F
48	11	Y224	13	3.4	B	B564	12.8	C	19	13.4	13.6			Lying	989.7	1035.4	1.04618	147.7	0.8336				Source	DF	Type III SS	Mean Square	22.78	0.0412
44	13	Y209	1	4.6	G	R437	17	C	19	17.6	18.2												TRT	1	0.0204167	0.0204167	604.07	0.0017
47	12	Y213	5	4.4	G	R454	14.3	C	19	15.4	17			Performance									STUDY	2	1.0827	0.541351
45	16	Y228	13	3.2	B	B507	13.4	C	20	14.8	16.2			WT0	12.81	12.83	1.00156	0.572	0.9852
46	8	W6	9	3.6	B	B554	13.8	C	20	14.8	16.6			WT1	13.5	14.5	1.07407	0.537	0.2344
46	8	W6	1	4.2	G	R445	15	C	20	15.4	15.6			WT4	33.5	34.8	1.03881	1.28	0.5026
47	12	Y213	7	4.8	G	R457	15.2	C	20	17.2	19.8			WT8	69.6	74.2	1.06609	2.73	0.2643
44	13	Y209	5	3.4	B	B537	13.4	C	21	14.6	15			WT12	108.8	117.4	1.07904	3.803	0.1477
46	8	W6	15	4.6	B	B547	15.4	C	21	14.2	13.4			WT16	180.7	189.6	1.04925	2.75	0.05
44	13	Y209	2	3.6	G	R436	15.6	C	21	16.8	16.2			ADF1	1.69	1.97	1.16568	0.1113	0.1128
47	12	Y213	4	3.8	G	R452	10.6	C	21	11.4	13.4			ADG1	0.0946	0.2317	2.44926	0.0489	0.0795
														ADG	1.14	1.245	1.09211	0.045	0.1464
														FG	1.48	1.58	1.06757	0.057	0.2559

## Sheet: Study 3 MA vs MAME
Obs	LITTER	CRATE	SOW	PIG	BW	SEX	TAG	WW	TRT	PEN	WT0	WT7	ADG
7	45	16	Y228	3	3.8	G	R440	16.4	A	3	18.2	16.4	-0.25714
6	47	12	Y213	12	4.4	B	B559	14.3	A	3	15.4	14.4	-0.14286
4	48	11	Y224	5	3.4	G	R462	11.2	A	2	12.6	12.4	-0.02857
2	47	12	Y213	14	3.2	B	B560	11.6	A	2	12.4	12.4	0
1	44	13	Y209	3	5	B	B540	15.9	A	2	17.8	18	0.02857
5	46	8	W6	13	3.6	B	B551	12.7	A	3	14.2	14.4	0.02857
9	46	8	W6	11	4.2	B	B550	14.6	A	4	15	15.2	0.02857
12	48	11	Y224	3	4.8	G	R460	15	A	4	16.6	17	0.05714
14	48	11	Y224	9	4.6	B	B563	14.2	A	5	15.4	16	0.08571
16	48	11	Y224	4	5.2	G	R461	15.7	A	5	17.4	18	0.08571
8	48	11	Y224	2	4.8	G	R463	13	A	3	13.6	14.4	0.11429
11	45	16	Y228	8	3	G	R442	14.2	A	4	16	16.8	0.11429
3	46	8	W6	8	3	G	R448	11.7	A	2	12.8	13.8	0.14286
13	47	12	Y213	11	3.6	B	B558	10.7	A	5	11.6	13	0.2
10	47	12	Y213	9	5	B	B555	15.4	A	4	17	18.6	0.22857
15	45	16	Y228	6	3.4	G	R438	14.4	A	5	15.6	17.2	0.22857
19	46	8	W6	7	2.8	G	R446	12	B	14	12.4	12.4	0
23	45	16	Y228	5	2.8	G	R443	12.8	B	15	14	14	0
26	48	11	Y224	12	4.4	B	B568	14	B	16	15.4	15.4	0
27	46	8	W6	4	3.4	G	R444	13.3	B	16	12.8	12.8	0
30	45	16	Y228	10	4	B	B544	15.9	B	17	17.6	17.8	0.02857
18	48	11	Y224	11	3.8	B	B567	12	B	14	13.6	14	0.05714
29	44	13	Y209	8	3.4	B	B542	13.5	B	17	14.6	15	0.05714
21	46	8	W6	16	4	B	B553	12.8	B	15	17	17.6	0.08571
28	47	12	Y213	2	4.6	G	R456	14.6	B	16	16.2	17.2	0.14286
32	48	11	Y224	6	5.2	G	R458	16.5	B	17	18	19	0.14286
25	45	16	Y228	12	3	B	B545	13.4	B	16	15	16.2	0.17143
31	46	8	W6	5	4	G	R450	15.2	B	17	15.8	17	0.17143
22	47	12	Y213	10	4.6	B	B557	14.2	B	15	15.2	16.6	0.2			6	25	-0.188
24	48	11	Y224	1	4.4	G	R459	13.8	B	15	15.4	16.8	0.2			0	25	-0.25
20	47	12	Y213	3	3	G	R451	12.2	B	14	13.2	14.8	0.22857			0	25	-0.25
17	44	13	Y209	7	4.2	B	B541	16	B	14	13.2	17.2	0.57143			0	25	-0.25
46	46	8	W6	15	4.6	B	B547	15.4	C	21	14.2	13.4	-0.11429			0	25	-0.25
47	44	13	Y209	2	3.6	G	R436	15.6	C	21	16.8	16.2	-0.08571		SD	2.68328	0	-0.2376
33	44	13	Y209	4	4.8	B	B538	16.2	C	18	17.8	17.4	-0.05714		SE	1.34164
38	48	11	Y224	13	3.4	B	B564	12.8	C	19	13.4	13.6	0.02857
43	46	8	W6	1	4.2	G	R445	15	C	20	15.4	15.6	0.02857
37	46	8	W6	12	3.6	B	B549	12.2	C	19	13.2	13.6	0.05714
45	44	13	Y209	5	3.4	B	B537	13.4	C	21	14.6	15	0.05714
39	44	13	Y209	1	4.6	G	R437	17	C	19	17.6	18.2	0.08571
34	48	11	Y224	7	4.2	B	B565	12.4	C	18	13	13.8	0.11429
35	46	8	W6	2	3.6	G	R447	12.1	C	18	13	14.2	0.17143
41	45	16	Y228	13	3.2	B	B507	13.4	C	20	14.8	16.2	0.2
36	47	12	Y213	1	4	G	R453	13.2	C	18	14.4	16	0.22857
40	47	12	Y213	5	4.4	G	R454	14.3	C	19	15.4	17	0.22857
42	46	8	W6	9	3.6	B	B554	13.8	C	20	14.8	16.6	0.25714
48	47	12	Y213	4	3.8	G	R452	10.6	C	21	11.4	13.4	0.28571
44	47	12	Y213	7	4.8	G	R457	15.2	C	20	17.2	19.8	0.37143
								kg
								6.79924		Avg	14.9583	15.6625	0.100595
								0.833187		SD	1.83301	1.90906	0.138221
								0.240805		SE, N =12	0.529772	0.551752	0.0399484						Kg
																			Wt0	Wt7	ADG
									Con	Avg	15.1	15.5	0.0571425		15.1	15.5	0.0571425		6.86364	7.04545	0.0259739
								`		SD	2.05653	2.03437	0.1282		2.05653	2.03437	0.1282		0.934788	0.924714	0.0582729
									MA	Avg	14.9625	15.8625	0.128571		14.9625	15.8625	0.128571		6.80114	7.21023	0.0584415
										SD	1.70054	1.88711	0.143428		1.70054	1.88711	0.143428		0.772972	0.857775	0.0651946
									MAME	Avg	14.8125	15.625	0.116071		14.8125	15.625	0.116071		6.73295	7.10227	0.0527594
										SD	1.83371	1.9098	0.14054		1.83371	1.9098	0.14054		0.833505	0.868091	0.063882

## Sheet: Study 4 EVA vs Nylon
																							Average
Crate	Sow #	Farrow Date	BW	Gender	Litter #	Pig #	Color	Tag #	WW	TRT	PEN	WnWt	WT7			TRT	Pen	Pre - WTS	Time 0 - WTS	7d - WTS		TRT	Pre - WTS	Time 0 WTS	7d - WTS	diff
4	Y218	2022-04-23	3.7	G	60	1	R	974	11.5	A	2	12	14			A	2	11.5	11.8	12.85		A	12.8	13.2	14.5	1.4
11	W30	2022-04-24	2.8	B	65	9	B	632	11	A	2	11.1	12			A	3	12.2	12.7	14.6		B	12.7	13	14.4	1.4
13	W26	2022-04-23	2.9	B	63	12	B	624	11.4	A	2	11.6	11.6			A	4	12.7	13	14.2		C	12.8	13.2	14.8	1.6
13	W26	2022-04-23	3.3	G	63	1	R	985	12.2	A	2	12.6	13.8			A	5	13.2	13.5	14.6
4	Y218	2022-04-23	3.4	G	60	2	R	976	12.3	A	3	12.7	14.4			A	6	14.3	14.9	16.4
5	Y225	2022-04-21	4.2	G	58	7	R	953	12.8	A	3	13.4	16.2			B	12	11.3	11.4	13.2
11	W30	2022-04-24	3.6	B	65	13	B	640	11.9	A	3	12.3	13.6			B	13	12.1	12.7	14.65
12	W38	2022-04-25	3.9	B	66	13	B	642	11.6	A	3	12.2	14.2			B	14	12.8	13.1	14
3	Y200	2022-04-23	3.1	G	62	2	R	979	13	A	4	13.5	14			B	15	13.2	13.6	14.45
5	Y225	2022-04-21	3.6	G	58	11	R	963	13.1	A	4	13.4	15.4			B	16	14.3	14.5	15.6
6	Y148	2022-04-21	3.9	B	59	14	B	595	12	A	4	12.2	12.8			C	18	11.5	11.7	13.25
11	W30	2022-04-24	4.1	B	65	8	B	634	12.7	A	4	13	14.6			C	19	12.2	12.6	14.15
3	Y200	2022-04-23	3.3	B	62	13	B	616	12.8	A	5	13	14.2			C	20	12.9	13.3	14.55
3	Y200	2022-04-23	3.2	B	62	12	B	617	13	A	5	13.2	14			C	21	13.3	13.8	15.25
6	Y148	2022-04-21	3.8	G	59	7	R	968	13.8	A	5	14.2	14.6			C	22	14.3	14.6	16.55
12	W38	2022-04-25	4	G	66	4	R	905	13.3	A	5	13.7	15.6
4	Y218	2022-04-23	3.6	G	60	6	R	973	14.4	A	6	14.9	17
5	Y225	2022-04-21	4.1	G	58	9	R	957	14.6	A	6	15.2	17.2
6	Y148	2022-04-21	4.3	B	59	9	B	599	13.6	A	6	14.2	15.4
7	Y201	2022-04-20	3.8	B	57	7	B	497	14.7	A	6	15.2	16
6	Y148	2022-04-21	3.4	B	59	12	B	597	11.4	B	12	11.7	13.2
7	Y201	2022-04-20	4.2	B	57	6	B	496	11.1	B	12	10.7	9.6	Strep
11	W30	2022-04-24	3.3	G	65	1	R	992	11.3	B	12	11.4	13.2
11	W30	2022-04-24	3.6	G	65	4	R	994	11.5	B	12	11.6	13.2
5	Y225	2022-04-21	4.2	G	58	3	R	954	12.4	B	13	13	15.2
11	W30	2022-04-24	3.4	B	65	11	B	635	11.5	B	13	11.8	13.2
12	W38	2022-04-25	4.2	B	66	10	B	647	11.8	B	13	12.4	14.4
12	W38	2022-04-25	4.7	G	66	7	R	902	12.7	B	13	13.5	15.8
3	Y200	2022-04-23	3.8	B	62	11	B	611	12.6	B	14	12.8	13.4
6	Y148	2022-04-21	3.8	B	59	11	B	600	12.6	B	14	13	14.2
11	W30	2022-04-24	3.6	G	65	3	R	996	13	B	14	13.1	13.6
12	W38	2022-04-25	4.3	G	66	2	R	999	12.8	B	14	13.3	14.8
6	Y148	2022-04-21	4	G	59	5	R	965	13.5	B	15	13.5	14.8
7	Y201	2022-04-20	4.4	B	57	3	B	495	12.8	B	15	13.1	12.6
13	W26	2022-04-23	4.6	B	63	6	B	623	12.9	B	15	13.3	16.4
13	W26	2022-04-23	3.9	G	63	5	R	982	13.7	B	15	14.3	14
3	Y200	2022-04-23	3.9	B	62	8	B	614	14.1	B	16	14.3	16.2
3	Y200	2022-04-23	3.3	B	62	10	B	609	14.6	B	16	15.1	16
7	Y201	2022-04-20	4.9	G	57	1	R	952	14.6	B	16	14.4	14.2
4	Y218	2022-04-23	4	G	60	3	R	972	13.8	B	16	14.2	16
6	Y148	2022-04-21	2.9	B	59	10	B	596	11.2	C	18	11.4	12.2
11	W30	2022-04-24	3.7	G	65	5	R	993	11.4	C	18	11.4	13.6
13	W26	2022-04-23	3.1	B	63	9	B	619	11.2	C	18	11.5	13.2
13	W26	2022-04-23	3.8	G	63	4	R	984	12.2	C	18	12.6	14
3	Y200	2022-04-23	2.9	G	62	1	R	980	12.6	C	19	13	15
5	Y225	2022-04-21	4	B	58	16	B	591	11.6	C	19	11.8	15
5	Y225	2022-04-21	4.8	B	58	14	B	590	12	C	19	12.5	14.6
6	Y148	2022-04-23	5	G	61	2	R	969	12.6	C	19	13	12
3	Y200	2022-04-23	3.1	B	62	5	B	615	12.6	C	20	13	14
3	Y200	2022-04-23	3.6	G	62	3	R	981	13.3	C	20	13.5	15
4	Y218	2022-04-23	3.7	B	60	17	B	605	12.6	C	20	12.8	13.8
5	Y225	2022-04-21	3.7	G	58	8	R	959	13	C	20	13.7	15.4
4	Y218	2022-04-23	3.1	G	60	5	R	977	13.6	C	21	14	16
6	Y148	2022-04-21	4	B	59	13	B	594	12.8	C	21	13.3	14.4
11	W30	2022-04-24	4.6	B	65	15	B	636	13.2	C	21	13.7	14.6
11	W30	2022-04-24	4.5	G	65	6	R	995	13.6	C	21	14.1	16
4	Y218	2022-04-23	4.3	B	60	13	B	604	14.4	C	22	14.7	17
4	Y218	2022-04-23	4.4	G	60	7	R	978	13.8	C	22	14.2	16.8
5	Y225	2022-04-21	2.2	G	58	12	R	962	14.7	C	22	14.7	16.2
12	W38	2022-04-25	5.3	B	66	11	B	645	14.1	C	22	14.7	16.2
